# Supplementary material for: Ca13Mab-17, a Novel Anti-Cadherin-13 Monoclonal Antibody for Versatile Applications
Source: Antibodies (Basel). 2026 May 11;15(3):39. doi: 10.3390/antib15030039 (PMC13214481; doi:10.3390/antib15030039)
Supplement: Supplementary file 1 [file antibodies-15-00039-s001.zip]

Archive with 1 entries (1 files):
- antibodies-4251526-supplementary.pdf
